# Supplementary material for: The Role of Phytochemicals and Gut Microbiome in Atherosclerosis in Preclinical Mouse Models
Source: Nutrients. 2023 Feb 28;15(5):1212. doi: 10.3390/nu15051212 (PMC10005405; doi:10.3390/nu15051212)
Supplement: Supplementary file 1 [file nutrients-15-01212-s001.zip]

Archive with 1 entries (1 files):
- nutrients-2219600-supplementary.pdf
